# Supplementary material for: Slow and Fast Evolving Endosymbiont Lineages: Positive Correlation between the Rates of Synonymous and Non-Synonymous Substitution
Source: Front Microbiol. 2015 Nov 13;6:1279. doi: 10.3389/fmicb.2015.01279 (PMC4643148; doi:10.3389/fmicb.2015.01279)
Supplement: Supplementary file 1 [file Data_Sheet_1.ZIP]

Archive with 2 entries (2 files):
- Supplemetary_File.zip
- Supplementary Material_Silva-Santos.docx
